# Supplementary material for: The modulating effect of education on semantic interference during healthy aging
Source: PLoS One. 2018 Jan 25;13(1):e0191656. doi: 10.1371/journal.pone.0191656 (PMC5784967; doi:10.1371/journal.pone.0191656)
Supplement: S1 Table — (XLSX) [file pone.0191656.s002.xlsx]

## Sheet: RT
Supporting information
S1 Table. Data from the experiment (RTs and errors)
Group	Number Group	Participant	Homogeneus_Object	Heterogeneus_Object	Homogeneus_Faces	Heterogeneus_Faces
Young	3	1	500.789	474	572	465.8
Young	3	2	605.396	569.321	628.143	531.8
Young	3	3	519.545	563.667	535	549
Young	3	4	512.169	480.136	501.846	474.692
Young	3	5	494.455	478.246	540.846	450.6
Young	3	6	644.559	625.65	724.733	608.2
Young	3	7	668.107	644.121	824.769	624.4
Young	3	8	602.433	624.564	610.8	591.5
Young	3	9	519.926	559.083	710.462	481.4
Young	3	12	550.746	576.517	598.636	481.133
Young	3	13	685.091	625.39	774.267	657.429
Young	3	14	643.712	626.019	724	636
Young	3	15	504.577	508.333	534.333	499.071
Young	3	16	599.167	640.491	650.467	651.933
Young	3	17	535.964	498.614	698.5	524.214
Young	3	18	626.914	570.322	613.867	577.333
HEO	1	800	855.932	831.431	978.3	895.143
HEO	1	802	608.424	588.807	656.9	650.4
HEO	1	804	687.763	746.845	725.533	717.786
HEO	1	805	754.826	688.293	821.2	691.9
HEO	1	12lau	662.667	619.481	660.182	623.214
HEO	1	13lau	685.804	739.175	938.857	786.867
HEO	1	16lau	640.983	635.085	675.462	634.667
HEO	1	18lau	688.204	649.82	814.4	591.727
HEO	1	1lau	594.554	571.305	655.444	556.643
HEO	1	4lau	759.185	777.52	785.1	789.167
HEO	1	5n	672.517	635.847	824.769	655.933
HEO	1	6lau	636.153	635.175	800.5	651.133
HEO	1	6n	711.75	702.034	829.923	719.467
HEO	1	8lau	553.686	573.143	600.909	575.071
HEO	1	8n	728.5	691.509	711.75	699.769
HEO	1	9lau	653.382	600.492	697.917	627.5
LEO	2	1	861.107	829.754	1280.67	832.643
LEO	2	4	726.054	723.17	784.286	826.444
LEO	2	7	705.646	658.589	764.75	651.357
LEO	2	10	857.509	809.446	1028.4	777
LEO	2	21	758.863	714.737	1003.1	652.143
LEO	2	23	1090.75	968.8	1461.75	1014.07
LEO	2	26	895.509	867.86	1414.1	1179
LEO	2	803	582.109	635.278	663	624.273
LEO	2	10lau	699.17	664.661	1066.62	794.846
LEO	2	14lau	879.545	908.167	1125.73	1004.08
LEO	2	15lau	521.87	525.304	579.636	542.7
LEO	2	17lau	532.426	515.368	661.75	534.25
LEO	2	1n	681.472	637.222	679.75	603.182
LEO	2	2lau	803	801.517	940	799.615
LEO	2	3lau	550.075	600.917	709.111	621.417
LEO	2	3n	777.755	765.754	904.875	852.444

## Sheet: ERRORS
Supporting information
S1 Table. Data from the experiment (RTs and errors)
Group	Number Group	Participant	Homogeneus_Object	Heterogeneus_Object	Homogeneus_Faces	Heterogeneus_Faces
Young	3	1	0	1.25	10	0
Young	3	2	1.25	2.5	0	0
Young	3	3	0	5	0	0
Young	3	4	0	0	0	0
Young	3	5	0	0	0	0
Young	3	6	0	0	0	0
Young	3	7	0	0	0	0
Young	3	8	0	0	0	0
Young	3	9	1.25	0	0	0
Young	3	12	0	0	0	0
Young	3	13	0	0	0	0
Young	3	14	2.5	0	0	0
Young	3	15	0	0	0	0
Young	3	16	0	0	0	0
Young	3	17	1.25	0	0	0
Young	3	18	0	0	0	0
HEO	1	800	0	0	0	0
HEO	1	802	0	0	0	15
HEO	1	804	0	0	0	0
HEO	1	805	0	0	0	5
HEO	1	12lau	1.25	0	5	0
HEO	1	13lau	2.5	1.25	0	0
HEO	1	16lau	3.75	1.25	10	5
HEO	1	18lau	0	0	0	0
HEO	1	1lau	1.25	0	0	0
HEO	1	4lau	1.25	0	15	0
HEO	1	5n	0	0	0	0
HEO	1	6lau	0	0	0	5
HEO	1	6n	1.25	0	0	0
HEO	1	8lau	7.5	5	5	10
HEO	1	8n	0	1.25	5	0
HEO	1	9lau	2.5	2.5	0	0
LEO	2	1	1.25	0	15	0
LEO	2	4	1.25	2.5	35	35
LEO	2	7	2.5	0	0	0
LEO	2	10	0	2.5	0	0
LEO	2	21	5	5	20	0
LEO	2	23	0	0	0	0
LEO	2	26	0	0	0	0
LEO	2	803	0	0	0	0
LEO	2	10lau	8.75	5	5	10
LEO	2	14lau	6.25	0	5	10
LEO	2	15lau	1.25	5	0	0
LEO	2	17lau	2.5	2.5	0	10
LEO	2	1n	1.25	0	0	0
LEO	2	2lau	1.25	3.75	0	15
LEO	2	3lau	0	0	0	0
LEO	2	3n	0	0	40	40

## Sheet: Pres1RT&Errors
Supporting information
S1 Table. Data from the experiment (RTs and errors First presentation cycle)
Group	Number Group	Participant	First Presentation Faces RT	First Presentation Faces Errors%
HEO	1	800	1091.88	0
HEO	1	802	751.25	0
HEO	1	804	719.45	0
HEO	1	805	899.333	0
HEO	1	12lau	763.042	20
HEO	1	13lau	974.3	0
HEO	1	16lau	723.75	20
HEO	1	18lau	595.833	0
HEO	1	1lau	843.5	0
HEO	1	4lau	1039	0
HEO	1	5n	811.35	0
HEO	1	6lau	746.417	20
HEO	1	6n	958.3	0
HEO	1	8lau	674.583	20
HEO	1	8n	846.375	0
HEO	1	9lau	849.375	0
LEO	2	1	1310.8	20
LEO	2	4	890.5	30
LEO	2	7	780	0
LEO	2	10	1088	0
LEO	2	21	794.5	20
LEO	2	23	1446.4	0
LEO	2	26	1444	0
LEO	2	803	794.5	0
LEO	2	10lau	1019.5	0
LEO	2	14lau	1423.12	0
LEO	2	15lau	595	0
LEO	2	17lau	609.9	20
LEO	2	1n	788.375	0
LEO	2	2lau	997.625	20
LEO	2	3lau	731.367	0
LEO	2	3n	1005	0
